# Supplementary material for: ﻿On the enigmatic jumping spider genus Ogdenia Peckham, 1908 (Araneae, Salticidae, Chrysillini)
Source: Zookeys. 2024 May 16;1202:155–68. doi: 10.3897/zookeys.1202.124199 (PMC11116887; doi:10.3897/zookeys.1202.124199)
Supplement: XML Treatment for Ogdenia [file zookeys.1202.124199-treatment1.xml]

<!DOCTYPE tp:taxon-treatment
  PUBLIC "-//TaxonX//DTD Taxonomic Treatment Publishing DTD v0 20100105//EN" "tax-treatment-NSO.dtd">
<tp:taxon-treatment xmlns:tp="http://www.plazi.org/taxpub"><tp:treatment-meta><kwd-group><label>Taxon classification</label><kwd>
              <named-content content-type="kingdom">Animalia</named-content>
            </kwd><kwd>
              <named-content content-type="order">Araneae</named-content>
            </kwd><kwd>
              <named-content content-type="family">Salticidae</named-content>
            </kwd></kwd-group><mixed-citation publication-type="journal"><person-group><name><surname>Yang</surname><given-names>Zhiyong</given-names></name><name><surname>Hoang</surname><given-names>Quang Duy</given-names></name><name><surname>Wang</surname><given-names>Weihang</given-names></name><name><surname>Maddison</surname><given-names>Wayne P.</given-names></name><name><surname>Zhang</surname><given-names>Junxia</given-names></name></person-group><article-title>﻿On the enigmatic jumping spider genus <italic><tp:taxon-name><tp:taxon-name-part taxon-name-part-type="genus" reg="Ogdenia">Ogdenia</tp:taxon-name-part></tp:taxon-name></italic> Peckham, 1908 (<tp:taxon-name><tp:taxon-name-part taxon-name-part-type="order">Araneae</tp:taxon-name-part></tp:taxon-name>, <tp:taxon-name><tp:taxon-name-part taxon-name-part-type="family">Salticidae</tp:taxon-name-part></tp:taxon-name>, <tp:taxon-name><tp:taxon-name-part taxon-name-part-type="tribe">Chrysillini</tp:taxon-name-part></tp:taxon-name>)</article-title><source>Zookeys</source><day>16</day><month>05</month><year>2024</year><volume>1202</volume><fpage>155</fpage><lpage>168</lpage><pub-id pub-id-type="doi">10.3897/zookeys.1202.124199</pub-id></mixed-citation></tp:treatment-meta><tp:nomenclature><label>﻿Genus</label><tp:taxon-name>
            <object-id xmlns:xlink="http://www.w3.org/1999/xlink" content-type="arpha" xlink:type="simple">6B5105E7-5AD5-59C7-A880-C1486459CB67</object-id>
            <tp:taxon-name-part taxon-name-part-type="genus" reg="Ogdenia">Ogdenia</tp:taxon-name-part>
          </tp:taxon-name><tp:taxon-authority>Peckham, 1908</tp:taxon-authority><tp:nomenclature-citation-list><tp:nomenclature-citation><tp:taxon-name>
                <tp:taxon-name-part taxon-name-part-type="genus" reg="Rooseveltia">Rooseveltia</tp:taxon-name-part>
              </tp:taxon-name><comment>Peckham &amp; Peckham, 1907: 614; type species: <tp:taxon-name><tp:taxon-name-part taxon-name-part-type="genus" reg="Rooseveltia">Rooseveltia</tp:taxon-name-part><tp:taxon-name-part taxon-name-part-type="species" reg="mutilla">mutilla</tp:taxon-name-part></tp:taxon-name> Peckham &amp; Peckham, 1907, by original designation and monotypy.</comment></tp:nomenclature-citation><tp:nomenclature-citation><tp:taxon-name>
                <tp:taxon-name-part taxon-name-part-type="genus" reg="Ogdenia">Ogdenia</tp:taxon-name-part>
              </tp:taxon-name><comment>Peckham, 1908: 171 (generic replacement name).</comment></tp:nomenclature-citation></tp:nomenclature-citation-list></tp:nomenclature><tp:treatment-sec sec-type="diagnosis" id="SECID0EVIAC"><title>Diagnosis.</title><p>The genus closely resembles <italic><tp:taxon-name><tp:taxon-name-part taxon-name-part-type="genus" reg="Siler">Siler</tp:taxon-name-part></tp:taxon-name></italic> Simon, 1889, but can be distinguished by: (1) the larger body size (6–10 mm); (2) the male femur I with only sparse setae (Figs <xref ref-type="fig" rid="F4">4B, E, F</xref>, <xref ref-type="fig" rid="F5">5O</xref>; femur I and tibia I covered with dense setae in <italic><tp:taxon-name><tp:taxon-name-part taxon-name-part-type="genus" reg="Siler">Siler</tp:taxon-name-part></tp:taxon-name></italic>); (3) the male palp with a blunt posterior tegular lobe (<abbrev xmlns:xlink="http://www.w3.org/1999/xlink" xlink:title="posterior tegular lobe" id="ABBRID0ERJAC" xlink:type="simple">PL</abbrev>) (Figs <xref ref-type="fig" rid="F8">8B, C</xref>, <xref ref-type="fig" rid="F10">10A</xref>, <xref ref-type="fig" rid="F11">11E</xref>, <xref ref-type="fig" rid="F12">12D</xref>; <abbrev xmlns:xlink="http://www.w3.org/1999/xlink" xlink:title="posterior tegular lobe" id="ABBRID0EFKAC" xlink:type="simple">PL</abbrev> longer and narrower in <italic><tp:taxon-name><tp:taxon-name-part taxon-name-part-type="genus" reg="Siler">Siler</tp:taxon-name-part></tp:taxon-name></italic>); (4) the chelicerae with dense brown setae on the front surface (Figs <xref ref-type="fig" rid="F1">1B, D</xref>, <xref ref-type="fig" rid="F5">5M, N, P, Q, T, U</xref>, <xref ref-type="fig" rid="F6">6E, F</xref>, <xref ref-type="fig" rid="F7">7A, C, E</xref>; setae sparse in <italic><tp:taxon-name><tp:taxon-name-part taxon-name-part-type="genus" reg="Siler">Siler</tp:taxon-name-part></tp:taxon-name></italic>); (5) the presence of accessory glands (AGs) (Figs <xref ref-type="fig" rid="F9">9B–F</xref>, <xref ref-type="fig" rid="F10">10D</xref>, <xref ref-type="fig" rid="F11">11B, D</xref>; <abbrev xmlns:xlink="http://www.w3.org/1999/xlink" xlink:title="accessory gland" id="ABBRID0ETLAC" xlink:type="simple">AG</abbrev> not observed in <italic><tp:taxon-name><tp:taxon-name-part taxon-name-part-type="genus" reg="Siler">Siler</tp:taxon-name-part></tp:taxon-name></italic>).</p></tp:treatment-sec><tp:treatment-sec sec-type="description" id="SECID0E5LAC"><title>Description.</title><p>Medium-sized spiders (total length 6.51–8.00 in males, 7.98–10.00 in females). Body dark with pale yellow patches, covered with dense scales (Figs <xref ref-type="fig" rid="F3">3A, B</xref>, <xref ref-type="fig" rid="F4">4A–L</xref>, <xref ref-type="fig" rid="F5">5A–D</xref>, <xref ref-type="fig" rid="F6">6A–D</xref>, <xref ref-type="fig" rid="F7">7B, D, F</xref>). Chelicerae with brown setae on front surface (male also with sparse blue scales), with two promarginal teeth and one retromarginal tooth (Figs <xref ref-type="fig" rid="F1">1C, D</xref>, <xref ref-type="fig" rid="F3">3C</xref>, <xref ref-type="fig" rid="F4">4B, E, F, H</xref>, <xref ref-type="fig" rid="F5">5P–U</xref>). Femur I of male covered with short and sparse setae (Figs <xref ref-type="fig" rid="F4">4B, E, F</xref>, <xref ref-type="fig" rid="F5">5O</xref>). Male palp (Figs <xref ref-type="fig" rid="F8">8A–F</xref>, <xref ref-type="fig" rid="F10">10A, B</xref>, <xref ref-type="fig" rid="F11">11E</xref>, <xref ref-type="fig" rid="F12">12C–E</xref>) with short embolus, palpal bulb with tegular bump at lower right corner. Female epigyne large, copulatory ducts short (Figs <xref ref-type="fig" rid="F9">9A–G</xref>, <xref ref-type="fig" rid="F10">10C, D</xref>, <xref ref-type="fig" rid="F11">11A–D</xref>, <xref ref-type="fig" rid="F12">12A, B</xref>).</p></tp:treatment-sec><tp:treatment-sec sec-type="distribution" id="SECID0EQOAC"><title>Distribution.</title><p>China (Yunnan), Malaysia (Borneo, Johor, and Sarawak), Singapore (Bukit Timah Nature Reserve), Vietnam (Dak Lak).</p></tp:treatment-sec><tp:treatment-sec><!--Section generated to contain objects referenced in tp:taxon-treatment.--><fig id="F4" position="float" orientation="portrait"><object-id xmlns:xlink="http://www.w3.org/1999/xlink" content-type="doi" xlink:type="simple">10.3897/zookeys.1202.124199.figure4</object-id><object-id xmlns:xlink="http://www.w3.org/1999/xlink" content-type="arpha" xlink:type="simple">FA9F9563-69B7-5927-BC07-986A4FF24C3C</object-id><label>Figure 4.</label><caption><p><italic><tp:taxon-name><tp:taxon-name-part taxon-name-part-type="genus" reg="Ogdenia">Ogdenia</tp:taxon-name-part><tp:taxon-name-part taxon-name-part-type="species" reg="mutilla">mutilla</tp:taxon-name-part></tp:taxon-name></italic> (Peckham &amp; Peckham, 1907) from China <bold>A–G, L</bold> living males <bold>H–K</bold> living females.</p></caption><graphic xmlns:xlink="http://www.w3.org/1999/xlink" xlink:href="zookeys-1202-155_article-124199__-g004.jpg" position="float" orientation="portrait" xlink:type="simple" id="oo_1050603.jpg"><uri content-type="original_file" xlink:type="simple">https://binary.pensoft.net/fig/1050603</uri></graphic></fig><fig id="F5" position="float" orientation="portrait"><object-id xmlns:xlink="http://www.w3.org/1999/xlink" content-type="doi" xlink:type="simple">10.3897/zookeys.1202.124199.figure5</object-id><object-id xmlns:xlink="http://www.w3.org/1999/xlink" content-type="arpha" xlink:type="simple">C002EC08-9046-5DDB-94E1-74E797F155CC</object-id><label>Figure 5.</label><caption><p><italic><tp:taxon-name><tp:taxon-name-part taxon-name-part-type="genus" reg="Ogdenia">Ogdenia</tp:taxon-name-part><tp:taxon-name-part taxon-name-part-type="species" reg="mutilla">mutilla</tp:taxon-name-part></tp:taxon-name></italic> (Peckham &amp; Peckham, 1907), male (<bold>A, B, E–M, O–R</bold>) and female (<bold>C, D, N, S–U</bold>) from China <bold>A–D</bold> habitus, dorsal (<bold>A, C</bold>) and lateral (<bold>B, D</bold>) views <bold>E–L</bold> claws I (<bold>G, J</bold>), II (<bold>H, K</bold>), III (<bold>I, L</bold>), IV (<bold>E, F</bold>), prolateral (<bold>F–I</bold>) and retrolateral (<bold>E, J–L</bold>) views <bold>M, N</bold> prosomas <bold>O</bold> left leg I, front view <bold>P, Q, T, U</bold> chelicerae, front (<bold>P, T</bold>) and prolateral (<bold>Q, U</bold>) views <bold>R, S</bold> teeth of chelicerae, back views.</p></caption><graphic xmlns:xlink="http://www.w3.org/1999/xlink" xlink:href="zookeys-1202-155_article-124199__-g005.jpg" position="float" orientation="portrait" xlink:type="simple" id="oo_1050604.jpg"><uri content-type="original_file" xlink:type="simple">https://binary.pensoft.net/fig/1050604</uri></graphic></fig><fig id="F8" position="float" orientation="portrait"><object-id xmlns:xlink="http://www.w3.org/1999/xlink" content-type="doi" xlink:type="simple">10.3897/zookeys.1202.124199.figure8</object-id><object-id xmlns:xlink="http://www.w3.org/1999/xlink" content-type="arpha" xlink:type="simple">4061321D-EC6A-53D2-BD9F-8E82ECB8B223</object-id><label>Figure 8.</label><caption><p><italic><tp:taxon-name><tp:taxon-name-part taxon-name-part-type="genus" reg="Ogdenia">Ogdenia</tp:taxon-name-part><tp:taxon-name-part taxon-name-part-type="species" reg="mutilla">mutilla</tp:taxon-name-part></tp:taxon-name></italic> (Peckham &amp; Peckham, 1907) from China <bold>A–C, E, F</bold> male left palp, prolateral (<bold>A</bold>), ventral (<bold>B, C</bold>), pro-ventral (<bold>E</bold>) and retrolateral (<bold>F</bold>) views <bold>D</bold> spermophor, ventral view <bold>B, C</bold> showing the intraspecific variation of the male palp.</p></caption><graphic xmlns:xlink="http://www.w3.org/1999/xlink" xlink:href="zookeys-1202-155_article-124199__-g008.jpg" position="float" orientation="portrait" xlink:type="simple" id="oo_1050607.jpg"><uri content-type="original_file" xlink:type="simple">https://binary.pensoft.net/fig/1050607</uri></graphic></fig><fig id="F10" position="float" orientation="portrait"><object-id xmlns:xlink="http://www.w3.org/1999/xlink" content-type="doi" xlink:type="simple">10.3897/zookeys.1202.124199.figure10</object-id><object-id xmlns:xlink="http://www.w3.org/1999/xlink" content-type="arpha" xlink:type="simple">B7B786B2-3705-5498-A92E-E85EC745314A</object-id><label>Figure 10.</label><caption><p><italic><tp:taxon-name><tp:taxon-name-part taxon-name-part-type="genus" reg="Ogdenia">Ogdenia</tp:taxon-name-part><tp:taxon-name-part taxon-name-part-type="species" reg="mutilla">mutilla</tp:taxon-name-part></tp:taxon-name></italic> (Peckham &amp; Peckham, 1907) from Vietnam (©2023 Q.D. Hoang) <bold>A, B</bold> male left palp, ventral (<bold>A</bold>) and retrolateral (<bold>B</bold>) views <bold>C</bold> epigyne, ventral view <bold>D</bold> vulva, dorsal view.</p></caption><graphic xmlns:xlink="http://www.w3.org/1999/xlink" xlink:href="zookeys-1202-155_article-124199__-g010.jpg" position="float" orientation="portrait" xlink:type="simple" id="oo_1050609.jpg"><uri content-type="original_file" xlink:type="simple">https://binary.pensoft.net/fig/1050609</uri></graphic></fig><fig id="F11" position="float" orientation="portrait"><object-id xmlns:xlink="http://www.w3.org/1999/xlink" content-type="doi" xlink:type="simple">10.3897/zookeys.1202.124199.figure11</object-id><object-id xmlns:xlink="http://www.w3.org/1999/xlink" content-type="arpha" xlink:type="simple">47408857-342C-5C4B-9CA7-7518E3B2CBAB</object-id><label>Figure 11.</label><caption><p><italic><tp:taxon-name><tp:taxon-name-part taxon-name-part-type="genus" reg="Ogdenia">Ogdenia</tp:taxon-name-part><tp:taxon-name-part taxon-name-part-type="species" reg="mutilla">mutilla</tp:taxon-name-part></tp:taxon-name></italic> (Peckham &amp; Peckham, 1907) from Singapore (<bold>A–D</bold>) and Malaysia (<bold>E</bold>) (©2024 W.P. Maddison) <bold>A, C</bold> epigynes, ventral views <bold>B, D</bold> vulvae, dorsal views <bold>E</bold> male left palp, ventral view.</p></caption><graphic xmlns:xlink="http://www.w3.org/1999/xlink" xlink:href="zookeys-1202-155_article-124199__-g011.jpg" position="float" orientation="portrait" xlink:type="simple" id="oo_1050610.jpg"><uri content-type="original_file" xlink:type="simple">https://binary.pensoft.net/fig/1050610</uri></graphic></fig><fig id="F12" position="float" orientation="portrait"><object-id xmlns:xlink="http://www.w3.org/1999/xlink" content-type="doi" xlink:type="simple">10.3897/zookeys.1202.124199.figure12</object-id><object-id xmlns:xlink="http://www.w3.org/1999/xlink" content-type="arpha" xlink:type="simple">59E6968B-1837-5EFB-B1FA-E98AF2F83F8B</object-id><label>Figure 12.</label><caption><p><italic><tp:taxon-name><tp:taxon-name-part taxon-name-part-type="genus" reg="Ogdenia">Ogdenia</tp:taxon-name-part><tp:taxon-name-part taxon-name-part-type="species" reg="mutilla">mutilla</tp:taxon-name-part></tp:taxon-name></italic> (Peckham &amp; Peckham, 1907) from China <bold>A</bold> epigyne, ventral view <bold>B</bold> vulva, dorsal view <bold>C–E</bold> male left palp, prolateral (<bold>C</bold>), ventral (<bold>D</bold>) and retrolateral (<bold>E</bold>) views.</p></caption><graphic xmlns:xlink="http://www.w3.org/1999/xlink" xlink:href="zookeys-1202-155_article-124199__-g012.jpg" position="float" orientation="portrait" xlink:type="simple" id="oo_1050611.jpg"><uri content-type="original_file" xlink:type="simple">https://binary.pensoft.net/fig/1050611</uri></graphic></fig><fig id="F1" position="float" orientation="portrait"><object-id xmlns:xlink="http://www.w3.org/1999/xlink" content-type="doi" xlink:type="simple">10.3897/zookeys.1202.124199.figure1</object-id><object-id xmlns:xlink="http://www.w3.org/1999/xlink" content-type="arpha" xlink:type="simple">8ACF2B7A-E4B2-5DCD-9AC1-C8FAB9E798BC</object-id><label>Figure 1.</label><caption><p><italic><tp:taxon-name><tp:taxon-name-part taxon-name-part-type="genus" reg="Ogdenia">Ogdenia</tp:taxon-name-part><tp:taxon-name-part taxon-name-part-type="species" reg="mutilla">mutilla</tp:taxon-name-part></tp:taxon-name></italic> (Peckham &amp; Peckham, 1907), female holotype (©2024 W.P. Maddison) <bold>A</bold> habitus, dorsal view <bold>B</bold> prosoma <bold>C, D</bold> chelicerae, front (<bold>D</bold>) and back (<bold>C</bold>) views <bold>E, F</bold> epigyne, ventral views.</p></caption><graphic xmlns:xlink="http://www.w3.org/1999/xlink" xlink:href="zookeys-1202-155_article-124199__-g001.jpg" position="float" orientation="portrait" xlink:type="simple" id="oo_1050600.jpg"><uri content-type="original_file" xlink:type="simple">https://binary.pensoft.net/fig/1050600</uri></graphic></fig><fig id="F6" position="float" orientation="portrait"><object-id xmlns:xlink="http://www.w3.org/1999/xlink" content-type="doi" xlink:type="simple">10.3897/zookeys.1202.124199.figure6</object-id><object-id xmlns:xlink="http://www.w3.org/1999/xlink" content-type="arpha" xlink:type="simple">49900103-1A26-5689-8EC0-7D5B4A4AECAB</object-id><label>Figure 6.</label><caption><p><italic><tp:taxon-name><tp:taxon-name-part taxon-name-part-type="genus" reg="Ogdenia">Ogdenia</tp:taxon-name-part><tp:taxon-name-part taxon-name-part-type="species" reg="mutilla">mutilla</tp:taxon-name-part></tp:taxon-name></italic> (Peckham &amp; Peckham, 1907), male (<bold>C, D, F</bold>) and female (<bold>A, B, E</bold>) from Vietnam (©2023 Q.D. Hoang) <bold>A–D</bold> habitus, dorsal (<bold>A, C</bold>) and lateral (<bold>B, D</bold>) views <bold>E, F</bold> prosomas.</p></caption><graphic xmlns:xlink="http://www.w3.org/1999/xlink" xlink:href="zookeys-1202-155_article-124199__-g006.jpg" position="float" orientation="portrait" xlink:type="simple" id="oo_1050605.jpg"><uri content-type="original_file" xlink:type="simple">https://binary.pensoft.net/fig/1050605</uri></graphic></fig><fig id="F7" position="float" orientation="portrait"><object-id xmlns:xlink="http://www.w3.org/1999/xlink" content-type="doi" xlink:type="simple">10.3897/zookeys.1202.124199.figure7</object-id><object-id xmlns:xlink="http://www.w3.org/1999/xlink" content-type="arpha" xlink:type="simple">E04A73DE-1C8E-53AB-A4DD-4346963ADE73</object-id><label>Figure 7.</label><caption><p><italic><tp:taxon-name><tp:taxon-name-part taxon-name-part-type="genus" reg="Ogdenia">Ogdenia</tp:taxon-name-part><tp:taxon-name-part taxon-name-part-type="species" reg="mutilla">mutilla</tp:taxon-name-part></tp:taxon-name></italic> (Peckham &amp; Peckham, 1907), male (<bold>E, F</bold>) and female (<bold>A–D</bold>) from Singapore (<bold>A–D</bold>) and Malaysia (<bold>E, F</bold>) (©2024 W.P. Maddison) <bold>A, C, E</bold> prosomas <bold>B, D, F</bold> habitus, dorsal views.</p></caption><graphic xmlns:xlink="http://www.w3.org/1999/xlink" xlink:href="zookeys-1202-155_article-124199__-g007.jpg" position="float" orientation="portrait" xlink:type="simple" id="oo_1050606.jpg"><uri content-type="original_file" xlink:type="simple">https://binary.pensoft.net/fig/1050606</uri></graphic></fig><fig id="F9" position="float" orientation="portrait"><object-id xmlns:xlink="http://www.w3.org/1999/xlink" content-type="doi" xlink:type="simple">10.3897/zookeys.1202.124199.figure9</object-id><object-id xmlns:xlink="http://www.w3.org/1999/xlink" content-type="arpha" xlink:type="simple">24CC3DA6-3011-56FF-B64A-9E008A321E02</object-id><label>Figure 9.</label><caption><p><italic><tp:taxon-name><tp:taxon-name-part taxon-name-part-type="genus" reg="Ogdenia">Ogdenia</tp:taxon-name-part><tp:taxon-name-part taxon-name-part-type="species" reg="mutilla">mutilla</tp:taxon-name-part></tp:taxon-name></italic> (Peckham &amp; Peckham, 1907) from China. <bold>A</bold> epigyne, ventral view <bold>B–G</bold> vulvae, dorsal (<bold>B–E</bold>), front (<bold>G</bold>) and back (<bold>F</bold>) views <bold>C–E</bold> showing the intraspecific variation of the detailed structures of the vulvae.</p></caption><graphic xmlns:xlink="http://www.w3.org/1999/xlink" xlink:href="zookeys-1202-155_article-124199__-g009.jpg" position="float" orientation="portrait" xlink:type="simple" id="oo_1050608.jpg"><uri content-type="original_file" xlink:type="simple">https://binary.pensoft.net/fig/1050608</uri></graphic></fig><fig id="F3" position="float" orientation="portrait"><object-id xmlns:xlink="http://www.w3.org/1999/xlink" content-type="doi" xlink:type="simple">10.3897/zookeys.1202.124199.figure3</object-id><object-id xmlns:xlink="http://www.w3.org/1999/xlink" content-type="arpha" xlink:type="simple">43D8152F-195C-5789-80E5-FEE27B73E0C7</object-id><label>Figure 3.</label><caption><p>Living males of <italic><tp:taxon-name><tp:taxon-name-part taxon-name-part-type="genus" reg="Ogdenia">Ogdenia</tp:taxon-name-part><tp:taxon-name-part taxon-name-part-type="species" reg="mutilla">mutilla</tp:taxon-name-part></tp:taxon-name></italic> (Peckham &amp; Peckham, 1907) from China (©2023 Q. Lu).</p></caption><graphic xmlns:xlink="http://www.w3.org/1999/xlink" xlink:href="zookeys-1202-155_article-124199__-g003.jpg" position="float" orientation="portrait" xlink:type="simple" id="oo_1050602.jpg"><uri content-type="original_file" xlink:type="simple">https://binary.pensoft.net/fig/1050602</uri></graphic></fig></tp:treatment-sec></tp:taxon-treatment>
