# Supplementary material for: ﻿On the enigmatic jumping spider genus Ogdenia Peckham, 1908 (Araneae, Salticidae, Chrysillini)
Source: Zookeys. 2024 May 16;1202:155–68. doi: 10.3897/zookeys.1202.124199 (PMC11116887; doi:10.3897/zookeys.1202.124199)
Supplement: XML Treatment for Ogdenia mutilla [file zookeys.1202.124199-treatment2.xml]

<!DOCTYPE tp:taxon-treatment
  PUBLIC "-//TaxonX//DTD Taxonomic Treatment Publishing DTD v0 20100105//EN" "tax-treatment-NSO.dtd">
<tp:taxon-treatment xmlns:tp="http://www.plazi.org/taxpub"><tp:treatment-meta><kwd-group><label>Taxon classification</label><kwd>
              <named-content content-type="kingdom">Animalia</named-content>
            </kwd><kwd>
              <named-content content-type="order">Araneae</named-content>
            </kwd><kwd>
              <named-content content-type="family">Salticidae</named-content>
            </kwd></kwd-group><mixed-citation publication-type="journal"><person-group><name><surname>Yang</surname><given-names>Zhiyong</given-names></name><name><surname>Hoang</surname><given-names>Quang Duy</given-names></name><name><surname>Wang</surname><given-names>Weihang</given-names></name><name><surname>Maddison</surname><given-names>Wayne P.</given-names></name><name><surname>Zhang</surname><given-names>Junxia</given-names></name></person-group><article-title>﻿On the enigmatic jumping spider genus <italic><tp:taxon-name><tp:taxon-name-part taxon-name-part-type="genus" reg="Ogdenia">Ogdenia</tp:taxon-name-part></tp:taxon-name></italic> Peckham, 1908 (<tp:taxon-name><tp:taxon-name-part taxon-name-part-type="order">Araneae</tp:taxon-name-part></tp:taxon-name>, <tp:taxon-name><tp:taxon-name-part taxon-name-part-type="family">Salticidae</tp:taxon-name-part></tp:taxon-name>, <tp:taxon-name><tp:taxon-name-part taxon-name-part-type="tribe">Chrysillini</tp:taxon-name-part></tp:taxon-name>)</article-title><source>Zookeys</source><day>16</day><month>05</month><year>2024</year><volume>1202</volume><fpage>155</fpage><lpage>168</lpage><pub-id pub-id-type="doi">10.3897/zookeys.1202.124199</pub-id></mixed-citation></tp:treatment-meta><tp:nomenclature><label>﻿</label><tp:taxon-name>
            <object-id xmlns:xlink="http://www.w3.org/1999/xlink" content-type="arpha" xlink:type="simple">F545DC8E-AB61-5C1B-B9A7-D3C2C8BEF137</object-id>
            <tp:taxon-name-part taxon-name-part-type="genus" reg="Ogdenia">Ogdenia</tp:taxon-name-part>
            <tp:taxon-name-part taxon-name-part-type="species" reg="mutilla">mutilla</tp:taxon-name-part>
          </tp:taxon-name><tp:taxon-authority>(Peckham &amp; Peckham, 1907)</tp:taxon-authority><xref ref-type="fig" rid="F1">Figs 1</xref><xref ref-type="fig" rid="F2">, 2</xref><xref ref-type="fig" rid="F3">, 3</xref><xref ref-type="fig" rid="F4">, 4</xref><xref ref-type="fig" rid="F5">, 5</xref><xref ref-type="fig" rid="F6">, 6</xref><xref ref-type="fig" rid="F7">, 7</xref><xref ref-type="fig" rid="F8">, 8</xref><xref ref-type="fig" rid="F9">, 9</xref><xref ref-type="fig" rid="F10">, 10</xref><xref ref-type="fig" rid="F11">, 11</xref><xref ref-type="fig" rid="F12">, 12 缪恐翠蛛</xref><tp:nomenclature-citation-list><tp:nomenclature-citation><tp:taxon-name>
                <tp:taxon-name-part taxon-name-part-type="genus" reg="Rooseveltia">Rooseveltia</tp:taxon-name-part>
                <tp:taxon-name-part taxon-name-part-type="species" reg="mutilla">mutilla</tp:taxon-name-part>
              </tp:taxon-name><comment>Peckham &amp; Peckham, 1907: 614; <xref ref-type="bibr" rid="B5">Prószyński 1984</xref>: 125.</comment></tp:nomenclature-citation><tp:nomenclature-citation><tp:taxon-name>
                <tp:taxon-name-part taxon-name-part-type="genus" reg="Ogdenia">Ogdenia</tp:taxon-name-part>
                <tp:taxon-name-part taxon-name-part-type="species" reg="mutilla">mutilla</tp:taxon-name-part>
              </tp:taxon-name><comment>: Peckham, 1908: 171; <xref ref-type="bibr" rid="B6">Prószyński 2017</xref>: 129, fig. 56I.</comment></tp:nomenclature-citation></tp:nomenclature-citation-list></tp:nomenclature><tp:treatment-sec sec-type="type material" id="SECID0EPCAE"><title>Type material.</title><p><bold><italic>Holotype</italic></bold>: Malaysia • ♀; Borneo, Kuching; 1 Jan. 1897; R. Shelford &amp; Peckham leg.; <named-content xmlns:xlink="http://www.w3.org/1999/xlink" content-type="dwc:institutional_code" xlink:title="Museum of Comparative Zoology, Harvard University, USA" xlink:href="http://grbio.org/institution/museum-comparative-zoology" xlink:type="simple">MCZ</named-content>: <abbrev xmlns:xlink="http://www.w3.org/1999/xlink" xlink:title="Invertebrate Zoology" id="ABBRID0E6CAE" xlink:type="simple">IZ</abbrev>: 22236, examined.</p></tp:treatment-sec><tp:treatment-sec sec-type="material" id="SECID0EDDAE"><title>Other material examined.</title><p>China – Yunnan Province • 7♂♂ 2♀♀; Xishuangbanna Dai Autonomous Prefecture, Mengla County, Menglun Town, <abbrev xmlns:xlink="http://www.w3.org/1999/xlink" content-type="institution" xlink:title="Xishuangbanna Tropical Botanical Garden" id="ABBRID0EJDAE" xlink:type="simple">XTBG</abbrev>; <named-content xmlns:xlink="http://www.w3.org/1999/xlink" content-type="dwc:verbatimCoordinates" xlink:type="simple"><named-content content-type="geo-json" specific-use="{&#34;type&#34;:&#34;Point&#34;,&#34;coordinates&#34;:[101.284500,21.908000]}" id="NCID0ERDAE" xlink:type="simple">21.9080°N, 101.2845°E</named-content></named-content>, 669 m a.s.l.; 21 Apr. 2023; W. Wang &amp; Z. Yang leg.; <abbrev xmlns:xlink="http://www.w3.org/1999/xlink" content-type="institution" xlink:title="Museum of Hebei University, Baoding, China" id="ABBRID0EWDAE" xlink:type="simple">MHBU</abbrev>-ARA-00025193, 00025196, 00026514–00026517 • 1♀; same collection data as for preceding; <named-content xmlns:xlink="http://www.w3.org/1999/xlink" content-type="dwc:verbatimCoordinates" xlink:type="simple"><named-content content-type="geo-json" specific-use="{&#34;type&#34;:&#34;Point&#34;,&#34;coordinates&#34;:[101.282400,21.907700]}" id="NCID0E5DAE" xlink:type="simple">21.9077°N, 101.2824°E</named-content></named-content>, 677 m a.s.l.; 17 Dec. 2022; W. Wang, B. Liu &amp; Z. Yang leg.; <abbrev xmlns:xlink="http://www.w3.org/1999/xlink" content-type="institution" xlink:title="Museum of Hebei University, Baoding, China" id="ABBRID0EDEAE" xlink:type="simple">MHBU</abbrev>-ARA-00025194 • 2♀♀; same collection data as for preceding; <named-content xmlns:xlink="http://www.w3.org/1999/xlink" content-type="dwc:verbatimCoordinates" xlink:type="simple"><named-content content-type="geo-json" specific-use="{&#34;type&#34;:&#34;Point&#34;,&#34;coordinates&#34;:[101.283300,21.910800]}" id="NCID0ELEAE" xlink:type="simple">21.9108°N, 101.2833°E</named-content></named-content>, 669 m a.s.l.; 2 Aug. 2021; J. Zhang, Y. Mu, K. Yu, L. Zhang &amp; W. Wang leg.; <abbrev xmlns:xlink="http://www.w3.org/1999/xlink" content-type="institution" xlink:title="Museum of Hebei University, Baoding, China" id="ABBRID0EQEAE" xlink:type="simple">MHBU</abbrev>-ARA-00022704, 00022804 • 1♀; same collection data as for preceding; <named-content xmlns:xlink="http://www.w3.org/1999/xlink" content-type="dwc:verbatimCoordinates" xlink:type="simple"><named-content content-type="geo-json" specific-use="{&#34;type&#34;:&#34;Point&#34;,&#34;coordinates&#34;:[101.280500,21.909200]}" id="NCID0EYEAE" xlink:type="simple">21.9092°N, 101.2805°E</named-content></named-content>, 605 m a.s.l.; 12 Jul. 2018; C. Jin &amp; C. Zhang leg.; <abbrev xmlns:xlink="http://www.w3.org/1999/xlink" content-type="institution" xlink:title="Museum of Hebei University, Baoding, China" id="ABBRID0E4EAE" xlink:type="simple">MHBU</abbrev>-ARA-00020807 • 1♂; Xishuangbanna Dai Autonomous Prefecture, Mengla County, Wangtianshu scenic area; <named-content xmlns:xlink="http://www.w3.org/1999/xlink" content-type="dwc:verbatimCoordinates" xlink:type="simple"><named-content content-type="geo-json" specific-use="{&#34;type&#34;:&#34;Point&#34;,&#34;coordinates&#34;:[101.589200,21.622300]}" id="NCID0EFFAE" xlink:type="simple">21.6223°N, 101.5892°E</named-content></named-content>, 700 m a.s.l.; 23 Apr. 2023; L. Wang &amp; Q. Lu leg.; <abbrev xmlns:xlink="http://www.w3.org/1999/xlink" content-type="institution" xlink:title="Museum of Hebei University, Baoding, China" id="ABBRID0EKFAE" xlink:type="simple">MHBU</abbrev>-ARA-00025195.</p><p>Malaysia – 1♂; Johor, Gunung Belemut Forest, Lata Tengkorak; <named-content xmlns:xlink="http://www.w3.org/1999/xlink" content-type="dwc:verbatimCoordinates" xlink:type="simple"><named-content content-type="geo-json" specific-use="{&#34;type&#34;:&#34;Point&#34;,&#34;coordinates&#34;:[103.543000,2.055000]}" id="NCID0EUFAE" xlink:type="simple">2.0550°N, 103.5430°E</named-content></named-content>, 250 m a.s.l.;16 Jun. 2019; W.P. Maddison, N.I. Morehouse et al. leg.; <named-content xmlns:xlink="http://www.w3.org/1999/xlink" content-type="dwc:institutional_code" xlink:title="Beaty Biodiversity Museum, University of British Columbia, Vancouver, Canada" xlink:href="http://grbio.org/institution/university-british-columbia" xlink:type="simple">UBCZ</named-content>.</p><p>Singapore – 1♀; Bukit Timah Nature Reserve, South Jungle Falls Path; <named-content xmlns:xlink="http://www.w3.org/1999/xlink" content-type="dwc:verbatimCoordinates" xlink:type="simple"><named-content content-type="geo-json" specific-use="{&#34;type&#34;:&#34;Point&#34;,&#34;coordinates&#34;:[103.773900,1.355100]}" id="NCID0EDGAE" xlink:type="simple">1.3551°N, 103.7739°E</named-content></named-content>, 150 m a.s.l.; 5 Jun. 2019; W.P. Maddison leg.; <named-content xmlns:xlink="http://www.w3.org/1999/xlink" content-type="dwc:institutional_code" xlink:title="Beaty Biodiversity Museum, University of British Columbia, Vancouver, Canada" xlink:href="http://grbio.org/institution/university-british-columbia" xlink:type="simple">UBCZ</named-content> • 1♀; same collection data as for preceding; <named-content xmlns:xlink="http://www.w3.org/1999/xlink" content-type="dwc:verbatimCoordinates" xlink:type="simple"><named-content content-type="geo-json" specific-use="{&#34;type&#34;:&#34;Point&#34;,&#34;coordinates&#34;:[103.774000,1.355000]}" id="NCID0EQGAE" xlink:type="simple">1.3550°N, 103.7740°E</named-content></named-content>–<named-content xmlns:xlink="http://www.w3.org/1999/xlink" content-type="dwc:verbatimCoordinates" xlink:type="simple"><named-content content-type="geo-json" specific-use="{&#34;type&#34;:&#34;Point&#34;,&#34;coordinates&#34;:[103.775000,1.357000]}" id="NCID0EYGAE" xlink:type="simple">1.3570°N, 103.7750°E</named-content></named-content>, 150–160 m a.s.l.; 12–14 Jun. 2019; W.P. Maddison, N.I. Morehouse et al. leg.; <named-content xmlns:xlink="http://www.w3.org/1999/xlink" content-type="dwc:institutional_code" xlink:title="Beaty Biodiversity Museum, University of British Columbia, Vancouver, Canada" xlink:href="http://grbio.org/institution/university-british-columbia" xlink:type="simple">UBCZ</named-content>.</p><p>Vietnam – Dak Lak Province • 1♂; Buon Don District, Yok Don National Park; <named-content xmlns:xlink="http://www.w3.org/1999/xlink" content-type="dwc:verbatimCoordinates" xlink:type="simple"><named-content content-type="geo-json" specific-use="{&#34;type&#34;:&#34;Point&#34;,&#34;coordinates&#34;:[107.796100,12.864100]}" id="NCID0EHHAE" xlink:type="simple">12.8641°N, 107.7961°E</named-content></named-content>, 180 m a.s.l.; 24 Apr. 2022; Q.D. Hoang leg.; <abbrev xmlns:xlink="http://www.w3.org/1999/xlink" content-type="institution" xlink:title="Tay Nguyen University, Buon Ma Thuot, Vietnam" id="ABBRID0EMHAE" xlink:type="simple">TNU</abbrev> • 1♀ Krong Bong District, Chu Yang Sin National Park; <named-content xmlns:xlink="http://www.w3.org/1999/xlink" content-type="dwc:verbatimCoordinates" xlink:type="simple"><named-content content-type="geo-json" specific-use="{&#34;type&#34;:&#34;Point&#34;,&#34;coordinates&#34;:[108.339100,12.479600]}" id="NCID0EUHAE" xlink:type="simple">12.4796°N, 108.3391°E</named-content></named-content>, 430 m a.s.l.; 14 May 2022; Q.D. Hoang leg.; <abbrev xmlns:xlink="http://www.w3.org/1999/xlink" content-type="institution" xlink:title="Tay Nguyen University, Buon Ma Thuot, Vietnam" id="ABBRID0EZHAE" xlink:type="simple">TNU</abbrev>.</p></tp:treatment-sec><tp:treatment-sec sec-type="diagnosis" id="SECID0E5HAE"><title>Diagnosis.</title><p>See the diagnosis of the genus.</p></tp:treatment-sec><tp:treatment-sec sec-type="description" id="SECID0EDIAE"><title>Description.</title><p><bold>Male.</bold> Habitus as shown in Figs <xref ref-type="fig" rid="F3">3A–C</xref>, <xref ref-type="fig" rid="F4">4A–G, L</xref>, <xref ref-type="fig" rid="F5">5A, B</xref>, <xref ref-type="fig" rid="F6">6C, D</xref>, <xref ref-type="fig" rid="F7">7F</xref>). Measurements (<abbrev xmlns:xlink="http://www.w3.org/1999/xlink" content-type="institution" xlink:title="Museum of Hebei University, Baoding, China" id="ABBRID0E6IAE" xlink:type="simple">MHBU</abbrev>-ARA-00025193): carapace 3.27 long, 2.65 wide, abdomen 4.19 long, 2.39 wide; measurements of eyes: <abbrev xmlns:xlink="http://www.w3.org/1999/xlink" xlink:title="anterior median eye" id="ABBRID0EEJAE" xlink:type="simple">AME</abbrev> 0.55, <abbrev xmlns:xlink="http://www.w3.org/1999/xlink" xlink:title="anterior lateral eye" id="ABBRID0EIJAE" xlink:type="simple">ALE</abbrev> 0.31, <abbrev xmlns:xlink="http://www.w3.org/1999/xlink" xlink:title="posterior median eye" id="ABBRID0EMJAE" xlink:type="simple">PME</abbrev> 0.09, <abbrev xmlns:xlink="http://www.w3.org/1999/xlink" xlink:title="posterior lateral eye" id="ABBRID0EQJAE" xlink:type="simple">PLE</abbrev> 0.34; measurements of legs: I 10.52 (3.42, 1.30, 2.91, 1.80, 1.09), II 6.92 (2.20, 0.97, 1.67, 1.19, 0.89), III 7.54 (2.18, 0.90, 1.60, 1.72, 1.14), IV 10.07 (3.07, 1.03, 2.36, 2.47, 1.14); leg formula 1432. Body black and pale yellow except for blue carapace edge, covered with dense scales (Figs <xref ref-type="fig" rid="F3">3A–C</xref>, <xref ref-type="fig" rid="F4">4A–G, L</xref>, <xref ref-type="fig" rid="F5">5A, B</xref>, <xref ref-type="fig" rid="F6">6C, D</xref>, <xref ref-type="fig" rid="F7">7F</xref>). Chelicerae claybank color, with sparse blue scales (alive) and relatively dense setae on front surface, with two promarginal and one retromarginal tooth (Figs <xref ref-type="fig" rid="F5">5M, P–R</xref>, <xref ref-type="fig" rid="F6">6F</xref>, <xref ref-type="fig" rid="F7">7E</xref>). Femur I covered with short setae (Figs <xref ref-type="fig" rid="F4">4B, E, F</xref>, <xref ref-type="fig" rid="F5">5O</xref>). Number of teeth in each tarsal claw varied (Fig. <xref ref-type="fig" rid="F5">5E–L</xref>).</p><p><bold>Palp</bold> (Figs <xref ref-type="fig" rid="F8">8A–F</xref>, <xref ref-type="fig" rid="F10">10A, B</xref>, <xref ref-type="fig" rid="F11">11E</xref>, <xref ref-type="fig" rid="F12">12C–E</xref>): embolus short; cymbium yellow, longer than wide; retrolateral tibia apophysis around one-third of bulb length; palpal bulb like wax apple, with tegular bump at lower right corner.</p><p><bold>Female.</bold> Habitus as shown in Figs <xref ref-type="fig" rid="F1">1A</xref>, <xref ref-type="fig" rid="F4">4H–K</xref>, <xref ref-type="fig" rid="F5">5C, D</xref>, <xref ref-type="fig" rid="F6">6A, B</xref>, <xref ref-type="fig" rid="F7">7B, D</xref>. Measurements (<abbrev xmlns:xlink="http://www.w3.org/1999/xlink" content-type="institution" xlink:title="Museum of Hebei University, Baoding, China" id="ABBRID0EMMAE" xlink:type="simple">MHBU</abbrev>-ARA-00025194): carapace 3.45 long, 2.81 wide; abdomen 4.70 long, 3.04 wide; measurements of eyes: <abbrev xmlns:xlink="http://www.w3.org/1999/xlink" xlink:title="anterior median eye" id="ABBRID0ERMAE" xlink:type="simple">AME</abbrev> 0.58, <abbrev xmlns:xlink="http://www.w3.org/1999/xlink" xlink:title="anterior lateral eye" id="ABBRID0EVMAE" xlink:type="simple">ALE</abbrev> 0.35, <abbrev xmlns:xlink="http://www.w3.org/1999/xlink" xlink:title="posterior median eye" id="ABBRID0EZMAE" xlink:type="simple">PME</abbrev> 0.10, <abbrev xmlns:xlink="http://www.w3.org/1999/xlink" xlink:title="posterior lateral eye" id="ABBRID0E4MAE" xlink:type="simple">PLE</abbrev> 0.30; measurements of legs: I 8.11 (2.54, 0.96, 2.15, 1.47, 0.99), II 6.72 (2.18, 0.84, 1.62, 1.20, 0.88), III 7.71 (2.27, 0.94, 1.67, 1.87, 0.96), IV 10.5 (3.15, 0.91, 2.52, 2.87, 1.05); leg formula 4132. Body form and color pattern same as male, but without short setae on femur I. Chelicerae lacking blue scales, with slightly different shapes of teeth from males (Figs <xref ref-type="fig" rid="F1">1C, D</xref>, <xref ref-type="fig" rid="F4">4H</xref>, <xref ref-type="fig" rid="F5">5S–U</xref>, <xref ref-type="fig" rid="F6">6E</xref>, <xref ref-type="fig" rid="F7">7A, C</xref>).</p><fig id="F1" position="float" orientation="portrait"><object-id xmlns:xlink="http://www.w3.org/1999/xlink" content-type="doi" xlink:type="simple">10.3897/zookeys.1202.124199.figure1</object-id><object-id xmlns:xlink="http://www.w3.org/1999/xlink" content-type="arpha" xlink:type="simple">8ACF2B7A-E4B2-5DCD-9AC1-C8FAB9E798BC</object-id><label>Figure 1.</label><caption><p><italic><tp:taxon-name><tp:taxon-name-part taxon-name-part-type="genus" reg="Ogdenia">Ogdenia</tp:taxon-name-part><tp:taxon-name-part taxon-name-part-type="species" reg="mutilla">mutilla</tp:taxon-name-part></tp:taxon-name></italic> (Peckham &amp; Peckham, 1907), female holotype (©2024 W.P. Maddison) <bold>A</bold> habitus, dorsal view <bold>B</bold> prosoma <bold>C, D</bold> chelicerae, front (<bold>D</bold>) and back (<bold>C</bold>) views <bold>E, F</bold> epigyne, ventral views.</p></caption><graphic xmlns:xlink="http://www.w3.org/1999/xlink" xlink:href="zookeys-1202-155_article-124199__-g001.jpg" position="float" orientation="portrait" xlink:type="simple" id="oo_1050600.jpg"><uri content-type="original_file" xlink:type="simple">https://binary.pensoft.net/fig/1050600</uri></graphic></fig><fig id="F2" position="float" orientation="portrait"><object-id xmlns:xlink="http://www.w3.org/1999/xlink" content-type="doi" xlink:type="simple">10.3897/zookeys.1202.124199.figure2</object-id><object-id xmlns:xlink="http://www.w3.org/1999/xlink" content-type="arpha" xlink:type="simple">68744C90-A62B-527D-B775-B2D09C27BC53</object-id><label>Figure 2.</label><caption><p>Habitats of <italic><tp:taxon-name><tp:taxon-name-part taxon-name-part-type="genus" reg="Ogdenia">Ogdenia</tp:taxon-name-part><tp:taxon-name-part taxon-name-part-type="species" reg="mutilla">mutilla</tp:taxon-name-part></tp:taxon-name></italic> (Peckham &amp; Peckham, 1907) in <abbrev xmlns:xlink="http://www.w3.org/1999/xlink" content-type="institution" xlink:title="Xishuangbanna Tropical Botanical Garden" id="ABBRID0EMPAE" xlink:type="simple">XTBG</abbrev>, Yunnan, China.</p></caption><graphic xmlns:xlink="http://www.w3.org/1999/xlink" xlink:href="zookeys-1202-155_article-124199__-g002.jpg" position="float" orientation="portrait" xlink:type="simple" id="oo_1050601.jpg"><uri content-type="original_file" xlink:type="simple">https://binary.pensoft.net/fig/1050601</uri></graphic></fig><fig id="F3" position="float" orientation="portrait"><object-id xmlns:xlink="http://www.w3.org/1999/xlink" content-type="doi" xlink:type="simple">10.3897/zookeys.1202.124199.figure3</object-id><object-id xmlns:xlink="http://www.w3.org/1999/xlink" content-type="arpha" xlink:type="simple">43D8152F-195C-5789-80E5-FEE27B73E0C7</object-id><label>Figure 3.</label><caption><p>Living males of <italic><tp:taxon-name><tp:taxon-name-part taxon-name-part-type="genus" reg="Ogdenia">Ogdenia</tp:taxon-name-part><tp:taxon-name-part taxon-name-part-type="species" reg="mutilla">mutilla</tp:taxon-name-part></tp:taxon-name></italic> (Peckham &amp; Peckham, 1907) from China (©2023 Q. Lu).</p></caption><graphic xmlns:xlink="http://www.w3.org/1999/xlink" xlink:href="zookeys-1202-155_article-124199__-g003.jpg" position="float" orientation="portrait" xlink:type="simple" id="oo_1050602.jpg"><uri content-type="original_file" xlink:type="simple">https://binary.pensoft.net/fig/1050602</uri></graphic></fig><fig id="F4" position="float" orientation="portrait"><object-id xmlns:xlink="http://www.w3.org/1999/xlink" content-type="doi" xlink:type="simple">10.3897/zookeys.1202.124199.figure4</object-id><object-id xmlns:xlink="http://www.w3.org/1999/xlink" content-type="arpha" xlink:type="simple">FA9F9563-69B7-5927-BC07-986A4FF24C3C</object-id><label>Figure 4.</label><caption><p><italic><tp:taxon-name><tp:taxon-name-part taxon-name-part-type="genus" reg="Ogdenia">Ogdenia</tp:taxon-name-part><tp:taxon-name-part taxon-name-part-type="species" reg="mutilla">mutilla</tp:taxon-name-part></tp:taxon-name></italic> (Peckham &amp; Peckham, 1907) from China <bold>A–G, L</bold> living males <bold>H–K</bold> living females.</p></caption><graphic xmlns:xlink="http://www.w3.org/1999/xlink" xlink:href="zookeys-1202-155_article-124199__-g004.jpg" position="float" orientation="portrait" xlink:type="simple" id="oo_1050603.jpg"><uri content-type="original_file" xlink:type="simple">https://binary.pensoft.net/fig/1050603</uri></graphic></fig><fig id="F5" position="float" orientation="portrait"><object-id xmlns:xlink="http://www.w3.org/1999/xlink" content-type="doi" xlink:type="simple">10.3897/zookeys.1202.124199.figure5</object-id><object-id xmlns:xlink="http://www.w3.org/1999/xlink" content-type="arpha" xlink:type="simple">C002EC08-9046-5DDB-94E1-74E797F155CC</object-id><label>Figure 5.</label><caption><p><italic><tp:taxon-name><tp:taxon-name-part taxon-name-part-type="genus" reg="Ogdenia">Ogdenia</tp:taxon-name-part><tp:taxon-name-part taxon-name-part-type="species" reg="mutilla">mutilla</tp:taxon-name-part></tp:taxon-name></italic> (Peckham &amp; Peckham, 1907), male (<bold>A, B, E–M, O–R</bold>) and female (<bold>C, D, N, S–U</bold>) from China <bold>A–D</bold> habitus, dorsal (<bold>A, C</bold>) and lateral (<bold>B, D</bold>) views <bold>E–L</bold> claws I (<bold>G, J</bold>), II (<bold>H, K</bold>), III (<bold>I, L</bold>), IV (<bold>E, F</bold>), prolateral (<bold>F–I</bold>) and retrolateral (<bold>E, J–L</bold>) views <bold>M, N</bold> prosomas <bold>O</bold> left leg I, front view <bold>P, Q, T, U</bold> chelicerae, front (<bold>P, T</bold>) and prolateral (<bold>Q, U</bold>) views <bold>R, S</bold> teeth of chelicerae, back views.</p></caption><graphic xmlns:xlink="http://www.w3.org/1999/xlink" xlink:href="zookeys-1202-155_article-124199__-g005.jpg" position="float" orientation="portrait" xlink:type="simple" id="oo_1050604.jpg"><uri content-type="original_file" xlink:type="simple">https://binary.pensoft.net/fig/1050604</uri></graphic></fig><fig id="F6" position="float" orientation="portrait"><object-id xmlns:xlink="http://www.w3.org/1999/xlink" content-type="doi" xlink:type="simple">10.3897/zookeys.1202.124199.figure6</object-id><object-id xmlns:xlink="http://www.w3.org/1999/xlink" content-type="arpha" xlink:type="simple">49900103-1A26-5689-8EC0-7D5B4A4AECAB</object-id><label>Figure 6.</label><caption><p><italic><tp:taxon-name><tp:taxon-name-part taxon-name-part-type="genus" reg="Ogdenia">Ogdenia</tp:taxon-name-part><tp:taxon-name-part taxon-name-part-type="species" reg="mutilla">mutilla</tp:taxon-name-part></tp:taxon-name></italic> (Peckham &amp; Peckham, 1907), male (<bold>C, D, F</bold>) and female (<bold>A, B, E</bold>) from Vietnam (©2023 Q.D. Hoang) <bold>A–D</bold> habitus, dorsal (<bold>A, C</bold>) and lateral (<bold>B, D</bold>) views <bold>E, F</bold> prosomas.</p></caption><graphic xmlns:xlink="http://www.w3.org/1999/xlink" xlink:href="zookeys-1202-155_article-124199__-g006.jpg" position="float" orientation="portrait" xlink:type="simple" id="oo_1050605.jpg"><uri content-type="original_file" xlink:type="simple">https://binary.pensoft.net/fig/1050605</uri></graphic></fig><fig id="F7" position="float" orientation="portrait"><object-id xmlns:xlink="http://www.w3.org/1999/xlink" content-type="doi" xlink:type="simple">10.3897/zookeys.1202.124199.figure7</object-id><object-id xmlns:xlink="http://www.w3.org/1999/xlink" content-type="arpha" xlink:type="simple">E04A73DE-1C8E-53AB-A4DD-4346963ADE73</object-id><label>Figure 7.</label><caption><p><italic><tp:taxon-name><tp:taxon-name-part taxon-name-part-type="genus" reg="Ogdenia">Ogdenia</tp:taxon-name-part><tp:taxon-name-part taxon-name-part-type="species" reg="mutilla">mutilla</tp:taxon-name-part></tp:taxon-name></italic> (Peckham &amp; Peckham, 1907), male (<bold>E, F</bold>) and female (<bold>A–D</bold>) from Singapore (<bold>A–D</bold>) and Malaysia (<bold>E, F</bold>) (©2024 W.P. Maddison) <bold>A, C, E</bold> prosomas <bold>B, D, F</bold> habitus, dorsal views.</p></caption><graphic xmlns:xlink="http://www.w3.org/1999/xlink" xlink:href="zookeys-1202-155_article-124199__-g007.jpg" position="float" orientation="portrait" xlink:type="simple" id="oo_1050606.jpg"><uri content-type="original_file" xlink:type="simple">https://binary.pensoft.net/fig/1050606</uri></graphic></fig><p><bold>Epigyne</bold> (Figs <xref ref-type="fig" rid="F1">1E, F</xref>, <xref ref-type="fig" rid="F9">9A–G</xref>, <xref ref-type="fig" rid="F10">10C, D</xref>, <xref ref-type="fig" rid="F11">11A–D</xref>, <xref ref-type="fig" rid="F12">12A, B</xref>): copulatory openings elongate like curved butterfly antennae; copulatory ducts short; fertilization ducts at anterior of spermathecae; accessory glands small, located close to the junction between spermathecae and copulatory ducts.</p><fig id="F8" position="float" orientation="portrait"><object-id xmlns:xlink="http://www.w3.org/1999/xlink" content-type="doi" xlink:type="simple">10.3897/zookeys.1202.124199.figure8</object-id><object-id xmlns:xlink="http://www.w3.org/1999/xlink" content-type="arpha" xlink:type="simple">4061321D-EC6A-53D2-BD9F-8E82ECB8B223</object-id><label>Figure 8.</label><caption><p><italic><tp:taxon-name><tp:taxon-name-part taxon-name-part-type="genus" reg="Ogdenia">Ogdenia</tp:taxon-name-part><tp:taxon-name-part taxon-name-part-type="species" reg="mutilla">mutilla</tp:taxon-name-part></tp:taxon-name></italic> (Peckham &amp; Peckham, 1907) from China <bold>A–C, E, F</bold> male left palp, prolateral (<bold>A</bold>), ventral (<bold>B, C</bold>), pro-ventral (<bold>E</bold>) and retrolateral (<bold>F</bold>) views <bold>D</bold> spermophor, ventral view <bold>B, C</bold> showing the intraspecific variation of the male palp.</p></caption><graphic xmlns:xlink="http://www.w3.org/1999/xlink" xlink:href="zookeys-1202-155_article-124199__-g008.jpg" position="float" orientation="portrait" xlink:type="simple" id="oo_1050607.jpg"><uri content-type="original_file" xlink:type="simple">https://binary.pensoft.net/fig/1050607</uri></graphic></fig><fig id="F9" position="float" orientation="portrait"><object-id xmlns:xlink="http://www.w3.org/1999/xlink" content-type="doi" xlink:type="simple">10.3897/zookeys.1202.124199.figure9</object-id><object-id xmlns:xlink="http://www.w3.org/1999/xlink" content-type="arpha" xlink:type="simple">24CC3DA6-3011-56FF-B64A-9E008A321E02</object-id><label>Figure 9.</label><caption><p><italic><tp:taxon-name><tp:taxon-name-part taxon-name-part-type="genus" reg="Ogdenia">Ogdenia</tp:taxon-name-part><tp:taxon-name-part taxon-name-part-type="species" reg="mutilla">mutilla</tp:taxon-name-part></tp:taxon-name></italic> (Peckham &amp; Peckham, 1907) from China. <bold>A</bold> epigyne, ventral view <bold>B–G</bold> vulvae, dorsal (<bold>B–E</bold>), front (<bold>G</bold>) and back (<bold>F</bold>) views <bold>C–E</bold> showing the intraspecific variation of the detailed structures of the vulvae.</p></caption><graphic xmlns:xlink="http://www.w3.org/1999/xlink" xlink:href="zookeys-1202-155_article-124199__-g009.jpg" position="float" orientation="portrait" xlink:type="simple" id="oo_1050608.jpg"><uri content-type="original_file" xlink:type="simple">https://binary.pensoft.net/fig/1050608</uri></graphic></fig><fig id="F10" position="float" orientation="portrait"><object-id xmlns:xlink="http://www.w3.org/1999/xlink" content-type="doi" xlink:type="simple">10.3897/zookeys.1202.124199.figure10</object-id><object-id xmlns:xlink="http://www.w3.org/1999/xlink" content-type="arpha" xlink:type="simple">B7B786B2-3705-5498-A92E-E85EC745314A</object-id><label>Figure 10.</label><caption><p><italic><tp:taxon-name><tp:taxon-name-part taxon-name-part-type="genus" reg="Ogdenia">Ogdenia</tp:taxon-name-part><tp:taxon-name-part taxon-name-part-type="species" reg="mutilla">mutilla</tp:taxon-name-part></tp:taxon-name></italic> (Peckham &amp; Peckham, 1907) from Vietnam (©2023 Q.D. Hoang) <bold>A, B</bold> male left palp, ventral (<bold>A</bold>) and retrolateral (<bold>B</bold>) views <bold>C</bold> epigyne, ventral view <bold>D</bold> vulva, dorsal view.</p></caption><graphic xmlns:xlink="http://www.w3.org/1999/xlink" xlink:href="zookeys-1202-155_article-124199__-g010.jpg" position="float" orientation="portrait" xlink:type="simple" id="oo_1050609.jpg"><uri content-type="original_file" xlink:type="simple">https://binary.pensoft.net/fig/1050609</uri></graphic></fig><fig id="F11" position="float" orientation="portrait"><object-id xmlns:xlink="http://www.w3.org/1999/xlink" content-type="doi" xlink:type="simple">10.3897/zookeys.1202.124199.figure11</object-id><object-id xmlns:xlink="http://www.w3.org/1999/xlink" content-type="arpha" xlink:type="simple">47408857-342C-5C4B-9CA7-7518E3B2CBAB</object-id><label>Figure 11.</label><caption><p><italic><tp:taxon-name><tp:taxon-name-part taxon-name-part-type="genus" reg="Ogdenia">Ogdenia</tp:taxon-name-part><tp:taxon-name-part taxon-name-part-type="species" reg="mutilla">mutilla</tp:taxon-name-part></tp:taxon-name></italic> (Peckham &amp; Peckham, 1907) from Singapore (<bold>A–D</bold>) and Malaysia (<bold>E</bold>) (©2024 W.P. Maddison) <bold>A, C</bold> epigynes, ventral views <bold>B, D</bold> vulvae, dorsal views <bold>E</bold> male left palp, ventral view.</p></caption><graphic xmlns:xlink="http://www.w3.org/1999/xlink" xlink:href="zookeys-1202-155_article-124199__-g011.jpg" position="float" orientation="portrait" xlink:type="simple" id="oo_1050610.jpg"><uri content-type="original_file" xlink:type="simple">https://binary.pensoft.net/fig/1050610</uri></graphic></fig><fig id="F12" position="float" orientation="portrait"><object-id xmlns:xlink="http://www.w3.org/1999/xlink" content-type="doi" xlink:type="simple">10.3897/zookeys.1202.124199.figure12</object-id><object-id xmlns:xlink="http://www.w3.org/1999/xlink" content-type="arpha" xlink:type="simple">59E6968B-1837-5EFB-B1FA-E98AF2F83F8B</object-id><label>Figure 12.</label><caption><p><italic><tp:taxon-name><tp:taxon-name-part taxon-name-part-type="genus" reg="Ogdenia">Ogdenia</tp:taxon-name-part><tp:taxon-name-part taxon-name-part-type="species" reg="mutilla">mutilla</tp:taxon-name-part></tp:taxon-name></italic> (Peckham &amp; Peckham, 1907) from China <bold>A</bold> epigyne, ventral view <bold>B</bold> vulva, dorsal view <bold>C–E</bold> male left palp, prolateral (<bold>C</bold>), ventral (<bold>D</bold>) and retrolateral (<bold>E</bold>) views.</p></caption><graphic xmlns:xlink="http://www.w3.org/1999/xlink" xlink:href="zookeys-1202-155_article-124199__-g012.jpg" position="float" orientation="portrait" xlink:type="simple" id="oo_1050611.jpg"><uri content-type="original_file" xlink:type="simple">https://binary.pensoft.net/fig/1050611</uri></graphic></fig></tp:treatment-sec><tp:treatment-sec sec-type="variation" id="SECID0EY2AE"><title>Variation.</title><p>The transition from the base of the embolus to the tegulum is smoother in some specimens (Figs <xref ref-type="fig" rid="F8">8B</xref>, <xref ref-type="fig" rid="F11">11E</xref>), but has an obvious junction in others (Figs <xref ref-type="fig" rid="F8">8C</xref>, <xref ref-type="fig" rid="F10">10A</xref>). For the females, differences in the size of accessory glands, the shape of spermathecae, copulatory openings and middle rim of epigyne are observed among different individuals (Figs <xref ref-type="fig" rid="F1">1E, F</xref>, <xref ref-type="fig" rid="F9">9A–E</xref>, <xref ref-type="fig" rid="F10">10C, D</xref>, <xref ref-type="fig" rid="F11">11A–D</xref>, <xref ref-type="fig" rid="F12">12A, B</xref>).</p></tp:treatment-sec><tp:treatment-sec sec-type="natural history" id="SECID0EC4AE"><title>Natural history.</title><p>Specimens were discovered on the surface of leaf litter or in shrubs within tropical forests (Fig. <xref ref-type="fig" rid="F2">2A–D</xref>), moving actively and quickly. These specimens were collected during relatively dry seasons, and the subsequent lab observations showed that they may not prefer highly humid environments. While the original description of <italic><tp:taxon-name><tp:taxon-name-part taxon-name-part-type="genus" reg="Ogdenia">O.</tp:taxon-name-part><tp:taxon-name-part taxon-name-part-type="species" reg="mutilla">mutilla</tp:taxon-name-part></tp:taxon-name></italic> suggested that the species mimics <italic><tp:taxon-name><tp:taxon-name-part taxon-name-part-type="genus" reg="Mutilla">Mutilla</tp:taxon-name-part></tp:taxon-name></italic> Linnaeus, 1758, a genus of parasitoid wasps (<xref ref-type="bibr" rid="B4">Peckham and Peckham 1907</xref>), our field observations indicated that <italic><tp:taxon-name><tp:taxon-name-part taxon-name-part-type="genus" reg="Ogdenia">O.</tp:taxon-name-part><tp:taxon-name-part taxon-name-part-type="species" reg="mutilla">mutilla</tp:taxon-name-part></tp:taxon-name></italic> possibly mimics large sympatric ants, similar to the imperfect ant-mimicry phenomenon reported in some species of <italic><tp:taxon-name><tp:taxon-name-part taxon-name-part-type="genus" reg="Siler">Siler</tp:taxon-name-part></tp:taxon-name></italic> (<xref ref-type="bibr" rid="B7">Zeng et al. 2023</xref>).</p></tp:treatment-sec><tp:treatment-sec sec-type="distribution" id="SECID0EY5AE"><title>Distribution.</title><p>China, Malaysia, Singapore, and Vietnam.</p></tp:treatment-sec><ref-list><ref id="B5"><mixed-citation xmlns:xlink="http://www.w3.org/1999/xlink" xlink:type="simple"><person-group><name name-style="western"><surname>Prószyński</surname><given-names>J</given-names></name></person-group> (<year>1984</year>) <article-title>Atlas rysunków diagnostycznych mniej znanych <tp:taxon-name><tp:taxon-name-part taxon-name-part-type="family">Salticidae</tp:taxon-name-part></tp:taxon-name> (<tp:taxon-name><tp:taxon-name-part taxon-name-part-type="order">Araneae</tp:taxon-name-part></tp:taxon-name>).</article-title><source>Zeszyty Naukowe Wyższej Szkoły Rolniczo-Pedagogicznej w Siedlcach</source><volume>2</volume>: <fpage>1</fpage>–<lpage>177</lpage>.</mixed-citation></ref><ref id="B6"><mixed-citation xmlns:xlink="http://www.w3.org/1999/xlink" xlink:type="simple"><person-group><name name-style="western"><surname>Prószyński</surname><given-names>J</given-names></name></person-group> (<year>2017</year>) <article-title>Pragmatic classification of the world’s <tp:taxon-name><tp:taxon-name-part taxon-name-part-type="family">Salticidae</tp:taxon-name-part></tp:taxon-name> (<tp:taxon-name><tp:taxon-name-part taxon-name-part-type="order">Araneae</tp:taxon-name-part></tp:taxon-name>).</article-title><source>Ecologica Montenegrina</source><volume>12</volume>: <fpage>1</fpage>–<lpage>133</lpage>. <ext-link xlink:href="10.37828/em.2017.12.1" ext-link-type="doi" xlink:type="simple">https://doi.org/10.37828/em.2017.12.1</ext-link></mixed-citation></ref><ref id="B4"><mixed-citation xmlns:xlink="http://www.w3.org/1999/xlink" xlink:type="simple"><person-group><name name-style="western"><surname>Peckham</surname><given-names>GW</given-names></name><name name-style="western"><surname>Peckham</surname><given-names>EG</given-names></name></person-group> (<year>1907</year>) <article-title>The <tp:taxon-name><tp:taxon-name-part taxon-name-part-type="family">Attidae</tp:taxon-name-part></tp:taxon-name> of Borneo.</article-title><source>Transactions of the Wisconsin Academy of Sciences, Arts, and Letters</source><volume>15</volume>(<issue>2</issue>): <fpage>603</fpage>–<lpage>653</lpage>.</mixed-citation></ref><ref id="B7"><mixed-citation xmlns:xlink="http://www.w3.org/1999/xlink" xlink:type="simple"><person-group><name name-style="western"><surname>Zeng</surname><given-names>H</given-names></name><name name-style="western"><surname>Zhao</surname><given-names>D</given-names></name><name name-style="western"><surname>Zhang</surname><given-names>Z</given-names></name><name name-style="western"><surname>Gao</surname><given-names>H</given-names></name><name name-style="western"><surname>Zhang</surname><given-names>W</given-names></name></person-group> (<year>2023</year>) <article-title>Imperfect ant mimicry contributes to local adaptation in a jumping spider.</article-title><source>iScience</source><volume>26</volume>(<issue>6</issue>): <fpage>106747</fpage>. <ext-link xlink:href="10.1016/j.isci.2023.106747" ext-link-type="doi" xlink:type="simple">https://doi.org/10.1016/j.isci.2023.106747</ext-link></mixed-citation></ref></ref-list></tp:taxon-treatment>
